# Supplementary material for: ΔNp73 enhances HIF-1α protein stability through repression of the ECV complex
Source: Oncogene. 2018 Apr 9;37(27):3729–39. doi: 10.1038/s41388-018-0195-2 (PMC6033838; doi:10.1038/s41388-018-0195-2)
Supplement: Supplementary file 7 — Dataset 1 [file 41388_2018_195_MOESM7_ESM.xlsx]

## Sheet: Sheet1
Ranked list generated from dataset in Stantic et al 2015, PNAS, http://www.pnas.org/content/112/1/220
GABRA4	3.81974
GPR144	3.08416
ANGPTL7	3.0398
OXTR	2.96789
NPY2R	2.92761
NRSN1	2.91263
CLDN19	2.88817
FAM196B	2.88005
SMYD1	2.82635
PAK7	2.7919
OVCH2	2.75877
GRIA4	2.73656
EDN3	2.67245
PIRT	2.67244
C2orf40	2.66002
RELN	2.63045
LOC728264	2.61616
LRRC3B	2.61343
HHATL	2.60038
SLC7A3	2.58214
DCT	2.53718
KY	2.5368
KCNE1	2.52263
SAMD5	2.50884
FIGF	2.50189
SCN3A	2.48618
TRPM3	2.47838
CXCL2	2.46286
PIK3C2G	2.44406
CLCA4	2.44029
RNF186	2.43534
DPP6	2.41163
ADH4	2.41105
HPSE2	2.39497
PKHD1L1	2.38028
ABCB5	2.37977
KIT	2.37796
B3GALT1	2.37716
SLC7A14	2.37152
CSF3	2.36466
COL17A1	2.36342
PROL1	2.34729
PDE1C	2.34189
SLCO1A2	2.34119
SPHKAP	2.33932
PTN	2.31962
LPPR1	2.31802
VIT	2.31398
GFAP	2.3101
PAMR1	2.30654
MYH11	2.27961
CNN1	2.27897
STAB2	2.27734
LYVE1	2.27709
DLK2	2.27648
SYNM	2.24982
IL17B	2.24507
ABCA10	2.23749
HS3ST4	2.23677
SCN2B	2.22912
KCNJ16	2.2196
SCARA5	2.21803
FAM150B	2.21125
TP63	2.20355
HAP1	2.19341
NTF4	2.19009
DACT2	2.18626
KLHL13	2.18434
LHFPL3	2.18398
DSC1	2.17982
EFCAB1	2.17812
LST	2.14343
TSLP	2.14158
CHST9	2.13668
RYR3	2.13314
ALX4	2.12485
SFRP1	2.12122
DMD	2.11676
PAK3	2.10308
PIGR	2.09408
MMRN1	2.0844
CD300LG	2.08234
SCN2A	2.07878
HAS3	2.07869
PSD2	2.07451
PHYHIPL	2.07237
SLC27A6	2.06827
RNASE7	2.06673
FAT2	2.06272
TP53AIP1	2.05435
ST8SIA2	2.05075
HLF	2.04866
EGFR	2.04389
MAMDC2	2.04037
FXYD1	2.03728
D4S234E	2.03086
SULT1C3	2.02661
SYN2	2.0107
EPHB1	2.00975
FOSB	2.00634
NRG2	2.00378
IGSF10	1.99429
SDPR	1.98565
PI16	1.98533
MRGPRX3	1.97776
CSRNP3	1.97471
CLDN11	1.97374
KCNH8	1.97329
STAC2	1.97237
CAPN11	1.96667
RERGL	1.96539
C12orf39	1.96348
MME	1.96057
CX3CL1	1.96003
NEUROG2	1.958
KCNMB1	1.95712
ZP2	1.95598
NRG1	1.95119
TMEM178	1.95086
COL6A6	1.95081
GLRA4	1.95034
SOSTDC1	1.93476
TEPP	1.93233
KLHL29	1.92902
FMO2	1.92614
CLDN10	1.91968
NCRNA00086	1.9193
TSHZ2	1.91455
DBC1	1.91085
CA4	1.91082
MEGF11	1.90686
APCDD1L	1.90514
C10orf90	1.89837
OSR1	1.89379
C11orf92	1.88556
CNTNAP3	1.88337
CMA1	1.87363
FEZF2	1.8729
HTR2A	1.87017
CAPZA3	1.86862
PLD5	1.86388
TACR1	1.8637
AK5	1.8622
FRMPD2	1.86067
HIF3A	1.84532
TNXB	1.84375
OR2L13	1.84007
RASL10A	1.83954
KCNH3	1.83875
CHL1	1.83733
SCN5A	1.83128
HOXA5	1.83022
GLYAT	1.8299
SOX10	1.82752
SCN4B	1.82439
CCL28	1.82123
ADAMTS5	1.81877
HOXA6	1.81773
NGFR	1.81747
ABCA9	1.81722
DRD2	1.81658
HOXA2	1.80843
WIF1	1.8078
ADCYAP1R1	1.80241
MATN2	1.80009
DST	1.79367
SCGB3A1	1.79058
EGR1	1.78858
CRB2	1.78505
LMOD1	1.78022
ITPRIPL1	1.77804
AQPEP	1.77742
IL33	1.76993
HEPN1	1.76611
BTNL9	1.76457
FAM189A2	1.7643
C8orf79	1.76222
IRX1	1.7609
TESC	1.75897
C2orf88	1.7569
CCDC8	1.75644
ADAM33	1.75638
ITIH2	1.75596
KCNMB2	1.75571
CLDN8	1.75537
TMEM132C	1.75489
CHRDL1	1.74803
ASTN1	1.74708
SLC16A12	1.73872
CPA1	1.73545
MASP1	1.73453
ABCB1	1.73436
MRAP	1.73342
FREM1	1.73269
PLIN1	1.73243
HOXA4	1.72846
WDR86	1.72748
LEP	1.72739
HEPACAM	1.72192
CDH22	1.71752
GPM6B	1.71508
ATOH8	1.71487
NOS1	1.71321
DCX	1.71269
ABCA8	1.71115
BMX	1.7103
KCNA1	1.70902
ACVR1C	1.70483
C4orf49	1.69854
RBP4	1.69681
CITED1	1.69469
C18orf34	1.69294
ARHGAP20	1.69246
LRRTM2	1.6906
ANGPTL1	1.68709
HSPB6	1.68531
LRMP	1.68366
GPIHBP1	1.67927
EGR2	1.67733
NDRG2	1.67616
USP44	1.67432
SLC2A4	1.67426
ISM1	1.67395
C11orf93	1.67368
C21orf34	1.67341
SLC25A27	1.673
TUSC5	1.67092
LPHN3	1.67051
GPD1	1.66794
CCL14	1.66725
CIDEC	1.666
MYLK	1.66536
MAB21L1	1.66401
GIPC2	1.66264
CDH12	1.6586
ATP1A2	1.65729
TPO	1.65245
SLC22A11	1.64314
KIAA0408	1.64261
SLC19A3	1.64231
HSPB7	1.64041
BBOX1	1.63996
SPRY2	1.63994
LOC283392	1.63899
ZBTB16	1.63876
ADH1B	1.63738
KRT14	1.6367
EGR3	1.63646
GNAL	1.63487
LRRC2	1.63044
KCNIP2	1.6287
ID4	1.62754
KLF15	1.62688
AQP7	1.62676
CKMT2	1.6261
NTRK2	1.6242
PLIN4	1.62387
ATP13A5	1.62306
LPL	1.62294
FAM70A	1.61924
MYOM1	1.61438
HSD17B13	1.61349
ITM2A	1.61293
GYS2	1.6087
AMPD1	1.60736
LRRN4CL	1.60406
GPR17	1.60266
TRIM29	1.5989
LEPR	1.59886
PDK4	1.59618
FAM19A1	1.5939
GPRASP1	1.59109
ADH1A	1.59028
POU3F3	1.58981
EDAR	1.58868
TCEAL7	1.58688
GPAM	1.58456
LOC134466	1.58207
KRT15	1.57943
NRXN1	1.5785
HBB	1.57682
CGB7	1.57101
CXCL3	1.56883
JPH2	1.56787
PTCHD1	1.56648
MYO1H	1.56634
ADH1C	1.56586
HAPLN4	1.56331
PLCXD3	1.56001
CLEC4G	1.55928
AQP7P1	1.55782
ALDH1A2	1.55626
DMP1	1.55194
LOXL4	1.5514
PDE2A	1.55018
MAP1LC3C	1.54962
SVEP1	1.54883
ANGPT4	1.54871
FGF1	1.54746
RIC3	1.54651
GAS2	1.54619
ADIPOQ	1.54466
CLEC3B	1.5431
TCEAL2	1.54118
MESTIT1	1.53951
CCL21	1.53927
SLC17A7	1.53819
ASXL3	1.53324
ITIH5	1.5326
PACRG	1.53248
ACSM3	1.52899
FAM181B	1.52805
C2orf82	1.52625
RNF39	1.52577
ACTG2	1.52509
C6orf174	1.52408
CACHD1	1.5235
TNS4	1.52206
IGFBP6	1.52164
LUZP2	1.51668
KLK2	1.51121
LIFR	1.50712
PENK	1.50649
TMED6	1.50523
AVPR2	1.50361
FHL1	1.50203
SYT8	1.50066
FAM126A	1.49917
FAM3D	1.49841
TMEM100	1.49553
SCN3B	1.49401
C14orf180	1.49223
KLB	1.49082
FABP4	1.48981
CCDC141	1.48946
KCNA6	1.48938
FAM13C	1.48713
SLC13A2	1.48663
ALDH1L1	1.48348
PRRG3	1.4827
EFHA2	1.48137
PROX1	1.48044
KRT5	1.47964
PGM5	1.47865
KCTD14	1.47617
NCRNA00110	1.47509
PCOLCE2	1.47375
RSPO1	1.47371
LOC286367	1.47174
TSPAN7	1.46884
PTPRZ1	1.4674
IGJ	1.46643
NR3C2	1.46561
SAA1	1.46522
KRT17	1.46499
LOC572558	1.46353
DARC	1.459
MAML2	1.45769
FGF2	1.45654
ODZ2	1.4561
TMEM220	1.45493
UGT2B28	1.45385
PRRT4	1.45086
PER1	1.44395
SLC7A10	1.4435
LAMB3	1.44134
CAV1	1.43998
AADAC	1.43875
SLC26A4	1.43709
NPR1	1.43601
SCGN	1.43601
HOXA3	1.43577
RGS2	1.43486
DNASE1L3	1.4269
PTCH2	1.42568
KCNS1	1.42459
GDF10	1.42276
THSD7B	1.42229
LRFN5	1.42037
FAM107A	1.41817
LIPE	1.41582
C1orf61	1.4117
HBA1	1.40923
ABCA6	1.40845
PCK1	1.40649
CNTN2	1.40615
LAMC3	1.40468
PRDM16	1.40216
INMT	1.39992
AQP4	1.39939
NCAM1	1.39833
MMP27	1.3978
SCN4A	1.39773
MUC7	1.39731
SSTR1	1.39711
DKFZP434L187	1.39677
CNKSR2	1.39523
MIA2	1.3946
GPR182	1.39118
RIMS3	1.38911
MUC15	1.38853
PPP1R14A	1.38788
PPP1R1A	1.38702
LGR6	1.38689
CDO1	1.38597
TIMP4	1.38583
BOC	1.38582
CD36	1.38393
ARL4A	1.38376
RASSF9	1.38368
JPH4	1.38351
KCNB1	1.38112
PLCH2	1.37887
LGALS12	1.37878
EMILIN3	1.37662
SORBS1	1.37528
HRNR	1.37469
LOC284578	1.37402
GREM2	1.37387
HFM1	1.37267
LAMA3	1.37205
LOC642587	1.37177
ATF3	1.3717
MEOX2	1.37136
NAALAD2	1.36998
LCN6	1.36906
FHL5	1.36817
SGK2	1.36737
TP53TG3B	1.36735
ROBO3	1.36668
IL1RAPL2	1.36578
LOC100126784	1.3655
NPM2	1.36344
CCDC3	1.36289
CASP12	1.36193
CCDC129	1.36155
MYOM3	1.36126
ADRB2	1.36054
FAM180B	1.35991
P2RY12	1.35866
IL17RD	1.3583
DLGAP2	1.3578
AOC3	1.35744
PPP2R2B	1.35477
CLDN5	1.35476
PPP1R12B	1.35467
RCAN1	1.35455
CDH4	1.35416
C1QTNF9	1.3532
MRAP2	1.35294
PROS1	1.35287
HBA2	1.35259
TGFBR3	1.35182
AKAP6	1.34846
RDH5	1.34574
AQP1	1.34571
TDRD6	1.34476
ACADL	1.34461
FOS	1.34447
MEOX1	1.34292
GPX3	1.34291
YPEL4	1.34161
ADRA1A	1.3396
LRRTM4	1.33936
MFAP4	1.33828
HOXA7	1.33824
ANKK1	1.33774
PLAC9	1.33655
SEMA3D	1.33592
PAPPA2	1.33535
FLJ13197	1.33345
S100B	1.33326
C7orf51	1.33295
DCAF12L1	1.33285
ZSCAN4	1.33233
SNCA	1.33102
RBMS3	1.33032
IGFN1	1.32858
GRAMD3	1.32674
NNAT	1.32667
F10	1.32611
ABCD2	1.32591
RGN	1.32586
ACACB	1.3257
NPAS4	1.32527
ZBTB8B	1.3251
LOC145820	1.32502
ITGA7	1.32407
ASPA	1.32253
CRYAB	1.31983
PRIMA1	1.31914
LAMA1	1.31832
C12orf53	1.31706
PELI2	1.31305
TDRD10	1.31293
RSPO3	1.31137
ENPP2	1.31109
SEL1L2	1.30717
GSTM5	1.30708
G0S2	1.3061
CAV2	1.30589
ALDH1A1	1.30485
ACSM5	1.30453
SAA4	1.30402
SLC16A7	1.30381
ADAMTS1	1.30356
DPT	1.3029
KLF4	1.30128
LOC286002	1.29954
FOLR1	1.29916
CADM3	1.29821
CRHBP	1.29818
CCL23	1.29705
CRTAC1	1.29677
RNF150	1.2966
SRPX	1.29506
ANKRD29	1.29441
NLGN1	1.29266
PALMD	1.29099
ZNF204P	1.29075
SEMA5A	1.29068
SMAD9	1.29067
CACNA1G	1.28939
KL	1.28738
ANKRD53	1.28474
NFIB	1.28463
SYNPO2	1.28276
HSD3B2	1.28186
FRMPD4	1.28164
SAA2	1.28094
SH3TC2	1.28023
DENND2A	1.27891
FLJ42875	1.2786
PHYHIP	1.27567
GLRA3	1.27334
SLC35F3	1.2709
MYOCD	1.2706
NCALD	1.26921
TNS1	1.2683
HSPB2	1.26706
ZSCAN23	1.26654
GALNTL2	1.26547
RASSF6	1.26274
MEG3	1.26252
SCN7A	1.26234
NKAPL	1.26131
TRPM6	1.25911
SOX17	1.25738
NCRNA00092	1.25702
NR4A1	1.2561
GRIK5	1.25558
ACTA2	1.25519
C14orf139	1.25131
OR7C1	1.25118
CD164L2	1.25064
KCNIP1	1.24927
PCDHGB7	1.24922
LOC399959	1.24776
C1orf175	1.24733
EBF3	1.24651
PROKR1	1.24553
LOC100124692	1.24491
EFNB3	1.24456
COL4A3	1.24154
FAM13A	1.23927
VSIG2	1.23922
GYG2	1.23904
CORO2B	1.23882
GGTA1	1.23728
KIAA1683	1.23503
PPARG	1.23471
DLG2	1.2347
IFFO2	1.23424
EBF1	1.2342
CES1	1.23364
C9orf125	1.23131
PDZD4	1.23121
GPR146	1.2296
CYYR1	1.22736
AQP7P3	1.22698
AMY2B	1.22659
NIPSNAP3B	1.22447
CDH20	1.22428
SH3BGRL2	1.22341
LIMS2	1.22161
APCDD1	1.21951
ZFP36	1.21891
LRRC70	1.21878
IL34	1.2153
HOXA9	1.21511
PEAR1	1.21402
PCYT1B	1.21336
NAV2	1.2131
ZNF727	1.21225
AGAP11	1.21163
RGS6	1.21163
NAP1L2	1.21009
SYT15	1.20984
MEIS2	1.20846
ZC3H12B	1.20755
PAR5	1.2062
ANXA1	1.20604
CASQ2	1.20434
SV2B	1.20359
B3GAT1	1.20354
PDGFA	1.20331
MARCH4	1.20197
PID1	1.20189
CIDEA	1.20185
C20orf203	1.20164
RUNX1T1	1.20127
LCN10	1.20031
C1orf130	1.19919
GRRP1	1.19826
TCEAL5	1.19753
PTCH1	1.19749
PTGS2	1.1961
LOC55908	1.19532
TINAGL1	1.19511
GCOM1	1.19438
MRGPRF	1.19091
GPR133	1.18849
ITGA10	1.18752
SEMA3G	1.18464
MT1X	1.18222
USHBP1	1.18108
CD209	1.18006
PREX2	1.17994
JAM2	1.17906
MST1P9	1.17839
C1orf190	1.17836
C15orf51	1.17811
HPD	1.1763
ODF3L1	1.17561
OGN	1.17538
NCRNA00087	1.17402
CPEB1	1.17322
FGF17	1.1725
PLEKHH2	1.17236
STK32A	1.17224
GNG7	1.17102
PDLIM3	1.17029
GPR75	1.17022
LRRN3	1.16952
TMTC1	1.169
NMUR1	1.16811
SCN11A	1.16625
EGF	1.16622
CCDC136	1.16519
RPE65	1.16416
CNTN1	1.16374
C5orf4	1.16344
LOC643763	1.16281
ART5	1.16272
LEPREL1	1.1601
C1QTNF4	1.15988
C3orf55	1.15951
GPC3	1.15945
PYGM	1.15906
TUBB2B	1.15873
CDKN1C	1.15861
FRMD1	1.15817
IL11RA	1.15796
SLC16A11	1.15792
TF	1.15764
LGI4	1.15725
XPNPEP2	1.1571
FZD7	1.15549
SLC5A1	1.15451
COL4A6	1.15422
PPYR1	1.15243
SLAIN1	1.15149
KRT32	1.15129
BAI1	1.15107
PLXNA4	1.15058
MID1	1.14966
L3MBTL4	1.14858
RUNDC3B	1.14624
SLC26A3	1.14605
SOBP	1.14589
RHOXF1	1.14579
PDGFD	1.14562
BACH2	1.14533
EPB42	1.14235
LMX1A	1.14227
WASF3	1.14058
SH3RF2	1.14051
OXGR1	1.14048
EDNRB	1.14017
NRN1	1.13963
COL14A1	1.13898
C1QL2	1.13726
SHE	1.13717
C10orf128	1.13685
PDLIM4	1.13667
FAM101A	1.13657
AASS	1.13578
GOLGA6L5	1.13514
BAI3	1.13446
PKD1L2	1.13417
TGFBR2	1.13406
HSD17B2	1.13359
CCDC158	1.13359
NBLA00301	1.13342
GPR97	1.13073
RHOJ	1.12982
PRCD	1.12881
MRGPRX2	1.12732
ZNF154	1.1271
MYBPC1	1.12589
NKPD1	1.1256
WSCD1	1.12455
CSRNP1	1.12445
TRIM2	1.12429
DCDC2	1.12388
LHFP	1.12367
CXorf36	1.12264
PGA3	1.12204
STOX2	1.12082
MLXIPL	1.11973
MYEOV	1.11935
C7	1.11858
DSC3	1.11408
GPR15	1.11368
SLC28A3	1.11323
LDB2	1.11146
EMCN	1.11121
IFNE	1.11073
TAL1	1.11068
FLRT2	1.10797
KLHL31	1.10763
IGF1	1.10726
FCER1A	1.10589
DMGDH	1.10557
ANKRD35	1.10417
COL25A1	1.10343
CYR61	1.10252
NTN5	1.10149
STX19	1.10086
BTN1A1	1.10055
ZNF677	1.10031
RASGEF1C	1.0996
GSN	1.09951
SCN9A	1.09902
CRHR1	1.09697
C14orf49	1.09686
APOB	1.09636
AMOTL1	1.09489
ENPP6	1.09306
CBX7	1.09306
TNFRSF10D	1.09298
PLSCR4	1.09114
MOBKL2B	1.09102
RARB	1.09072
KCTD4	1.09028
FOXP2	1.08984
ELF5	1.0898
PLAGL1	1.08943
CYP39A1	1.08903
MYH3	1.08899
ABCG2	1.08894
PDZD2	1.08806
CDH23	1.08566
LRIG3	1.08563
FAM162B	1.08469
C10orf10	1.08371
DBX2	1.08349
GPR109A	1.08272
ZNF483	1.08178
CPAMD8	1.0815
SEMA6D	1.08018
SELP	1.07948
MAOA	1.07906
MASP2	1.07728
PPAP2B	1.07722
SPARCL1	1.07627
TLE4	1.07625
TMC2	1.07612
PTX3	1.07609
VIP	1.07514
SOD3	1.07476
PRKD1	1.07179
PRX	1.07161
LOC93432	1.07121
ETV5	1.0699
COL19A1	1.06984
LTBP4	1.06965
BEND5	1.06941
GGT8P	1.06939
PCDH8	1.06885
FMN2	1.06859
LOC90586	1.06835
ATP1B2	1.06801
CYTL1	1.06794
PTGFR	1.06791
ARRDC3	1.06734
GLT1D1	1.06634
TXNIP	1.06633
RHOU	1.06608
PIP5K1B	1.06536
SCG3	1.06505
NEURL3	1.06397
LOC285830	1.06389
EDN1	1.06259
GLB1L3	1.06257
IRX4	1.06256
LY75	1.06219
ZDHHC15	1.06147
RAPGEF3	1.0613
UBE2Q2P1	1.06088
CHST3	1.06052
KCNA5	1.05995
CFD	1.05993
GPR123	1.059
BMP5	1.05762
RRN3P1	1.05526
CDC14B	1.05506
HYMAI	1.05503
GLP1R	1.05428
CREB5	1.05389
FAM181A	1.05366
ETV3L	1.05226
GOLGA8A	1.05202
PIWIL4	1.05193
FAT4	1.05172
CLEC4GP1	1.05081
PCDHGA3	1.05049
ABI3BP	1.05047
CHRM1	1.04736
LOC441869	1.04629
SPRY1	1.04613
LHCGR	1.0452
CTSG	1.04271
BHMT2	1.04254
CABP1	1.0423
NTF3	1.04166
AKR1C1	1.04103
ANGPT1	1.04083
DDX26B	1.04002
N4BP2L1	1.03994
TMEM213	1.03992
F3	1.03975
DTX1	1.03917
TMPRSS2	1.03897
PTPN14	1.03823
TFPI	1.0379
MET	1.03737
CCL16	1.03706
SPOCK3	1.03699
ANKRD20A3	1.03659
FHOD3	1.03588
TMEM88	1.03571
NTRK3	1.03571
C7orf58	1.03531
C4BPA	1.03463
MAFF	1.03442
GLT25D2	1.03441
DUSP1	1.03386
GABRP	1.0337
PIK3R1	1.03301
CSRP1	1.03165
TRPC6	1.03048
CAPN3	1.03015
ABCA5	1.02907
CNGA1	1.02836
PLA2R1	1.02662
KLHL33	1.0266
ECSCR	1.02586
GOLGA8B	1.025
EVC2	1.02462
SGK1	1.0232
EBF2	1.02295
FAM55D	1.02255
TPTE2P1	1.02128
OBSCN	1.02114
DMRT2	1.02002
IQSEC3	1.01983
AMT	1.0191
IL22RA1	1.01906
TTYH1	1.01895
LPCAT2	1.01846
ALDH1A3	1.01644
CCDC69	1.01616
TMEM71	1.01545
RGS7BP	1.01521
CA3	1.01493
TM4SF18	1.01491
ZNF462	1.0143
RIPK4	1.01416
GAL3ST1	1.01284
VWCE	1.01279
ARC	1.01175
CLIP4	1.01137
BEGAIN	1.01067
ZDHHC8P1	1.01028
SLIT3	1.00969
ROPN1B	1.00958
C7orf41	1.00935
CXCL12	1.00878
GHR	1.00812
CDH8	1.00718
RND3	1.00694
SLC22A3	1.00681
CNTFR	1.00656
ATP13A4	1.00653
NACAD	1.00598
GRAMD2	1.0051
ARID5A	1.00432
AKAP12	1.00382
APBA1	1.00359
CRIM1	1.00323
ZNF662	1.00202
PRNP	1.0015
RIMBP2	1.00122
S1PR1	1.00119
MCF2L2	1.00112
TNMD	0.999945
DKK3	0.999316
GPRASP2	0.999223
CD34	0.998567
BTBD11	0.998238
WLS	0.998166
NRIP2	0.997442
MUSTN1	0.997284
NLRP13	0.996783
SLC47A2	0.996465
MAP2	0.99419
ETV1	0.993622
BHLHE41	0.993078
KCNA2	0.993055
GPLD1	0.991985
CHRNA7	0.990685
ZNF711	0.990205
IRX6	0.989924
NOV	0.985867
C6orf123	0.985637
CMTM5	0.984174
ADCY4	0.984133
LOC339524	0.983778
GPBAR1	0.98375
ANK2	0.98339
TMOD1	0.981838
ASAM	0.981259
RBP7	0.980554
DSG1	0.979242
CLEC4F	0.978843
KCNAB1	0.978842
RP1L1	0.978818
OR7A5	0.978493
C1QTNF9B	0.978393
MMRN2	0.97779
PNMAL2	0.977726
GRM7	0.977437
LOC647309	0.97707
KANK3	0.975724
PRSS12	0.975692
ST6GALNAC3	0.975519
C13orf36	0.9752
RNF175	0.974738
MPPED2	0.974547
GPRC5B	0.974412
LAMA2	0.974072
ALS2CR4	0.973989
EGFLAM	0.972238
APOLD1	0.972233
LOC440173	0.972037
DDR2	0.97123
DPY19L2	0.97063
PLEKHM3	0.970223
KIAA1614	0.970011
RGMA	0.968474
LRCH2	0.96832
NLGN3	0.967866
THSD1	0.967744
RSPO4	0.967683
ITGA9	0.967383
CCDC46	0.966804
C2orf58	0.965416
CDKL2	0.965044
GNAI1	0.964601
LAMC2	0.964051
PDE11A	0.963818
DNAH6	0.962578
KLF9	0.962546
PCDH18	0.962429
NUDT9P1	0.961716
GIMAP8	0.961562
PPP1R16B	0.959225
NALCN	0.958168
JAM3	0.95759
MCTP2	0.957103
METTL7A	0.95667
KIRREL	0.954545
LHX6	0.954536
MIA	0.954515
FZD4	0.954016
LCA5	0.953989
MYCT1	0.95341
ALPL	0.95106
TMEM151B	0.950157
PM20D2	0.948889
COL23A1	0.948771
ARHGEF4	0.948257
PCDHGA6	0.946184
ZNF667	0.945945
ALK	0.945863
TAGLN	0.945131
CUX2	0.945062
GNG11	0.94483
LPAL2	0.944703
PPP4R1L	0.943446
NKAIN2	0.942789
ARHGAP19	0.942133
GOLGA8G	0.942054
SLIT2	0.941644
NPAS3	0.941516
ANO1	0.941254
GULP1	0.93841
PHKG1	0.937837
SGCZ	0.937591
SSPN	0.93738
ANXA8L2	0.936744
SORBS2	0.93615
MSRB3	0.93565
NLGN4X	0.934846
ARID5B	0.934488
TMEM35	0.934397
C14orf128	0.933031
ZNF781	0.932889
PLCZ1	0.931998
ZNF366	0.93188
LOC349196	0.931872
SNAI2	0.931291
ZNF502	0.931213
CECR7	0.930961
CUBN	0.930515
KDM4DL	0.9305
ADHFE1	0.930281
ANXA3	0.929406
CFI	0.929045
NAALADL1	0.928911
CALN1	0.928427
ADAMTS8	0.928069
PRELP	0.927222
SPEG	0.926505
PDE7B	0.925842
SOX7	0.924691
CLIC5	0.924252
GPRIN2	0.924065
CLDND2	0.923193
PLEKHA4	0.922852
C3orf64	0.922524
VSNL1	0.921681
KANK1	0.920867
NRXN2	0.920531
PARK2	0.92052
RPL21	0.920046
LTBP2	0.919399
WSCD2	0.91913
PRDM5	0.919084
LOC100133545	0.918162
RNF165	0.918135
MPO	0.917668
SLC2A12	0.91543
AGTR2	0.915002
SULT1C4	0.914094
JUN	0.914013
KCTD12	0.913329
MRAS	0.913296
PCDHGA2	0.912078
RASL12	0.911843
GEM	0.910569
TCF7	0.91017
PALM2	0.910148
NFASC	0.909349
FXYD6	0.909106
DDX43	0.908876
MST1P2	0.908148
ZNF608	0.908076
WNK2	0.907988
LOC390595	0.907913
PVRL3	0.907178
PTPRB	0.90685
TTC28	0.905227
TAT	0.904701
DPYS	0.904408
RNF180	0.903888
MOCS1	0.903806
SEMA6A	0.90306
SNTG2	0.902999
DENND2C	0.902615
B3GAT2	0.902481
WHAMML2	0.902217
GSPT2	0.901471
THRB	0.90102
FAM124A	0.900888
RECK	0.900778
CACNA2D1	0.900281
TRNP1	0.900137
NPHP3	0.900117
WISP3	0.900115
BMP2	0.899985
C20orf160	0.899709
SIK2	0.899098
SLC5A4	0.898522
PTH1R	0.898518
DCN	0.898347
TWIST2	0.898149
RPL21P44	0.897416
PELI1	0.897014
NIPAL1	0.896501
EML5	0.896134
DUSP6	0.895058
CAPN6	0.895009
DYNC1I1	0.894476
FAM66A	0.894357
ZNF334	0.893722
IL1RL2	0.893377
FGF9	0.892857
VWDE	0.892845
DAB2IP	0.892844
ISLR2	0.89231
LOC728392	0.892233
LOC554202	0.892
CDC14C	0.890561
LOC285419	0.890022
TAC1	0.88927
LZTS1	0.888718
FOXO1	0.888388
RASIP1	0.888365
LOC100190939	0.888275
SYNGR4	0.888122
C1QL4	0.887521
TSPAN11	0.887364
SGSM1	0.88728
C19orf77	0.886114
ARHGAP6	0.886111
NGF	0.885186
LOC100240726	0.885078
PPAP2A	0.884714
ZBTB20	0.884007
GCNT4	0.883783
TMEM130	0.882806
NUDT11	0.880891
SNCAIP	0.880695
GPR109B	0.880406
ODZ1	0.880364
FAM149A	0.879366
KLK7	0.878999
PDGFRA	0.878546
CX3CR1	0.877838
KLK3	0.877714
FAM49A	0.87687
IGF2	0.876335
PRDM8	0.876265
ZNF488	0.875489
KCNC4	0.875415
KCNJ2	0.875283
ANGPTL5	0.874155
NWD1	0.873805
CFLP1	0.873488
PAR	0.873278
CHRFAM7A	0.872799
SOCS2	0.872291
C22orf23	0.872253
ESYT3	0.870517
ARHGEF15	0.869319
DUOX2	0.868516
TBC1D4	0.868122
PCDHGA9	0.867842
SLC22A12	0.867765
EDA2R	0.867292
ADD2	0.865317
PER2	0.864798
SLC10A6	0.863013
ARAP3	0.862377
APOD	0.862184
PDE9A	0.862101
MAP3K15	0.861615
MYLK4	0.86152
DPYSL2	0.861029
CLEC1A	0.860505
GYPC	0.860163
VAT1L	0.860135
CXorf57	0.859505
C10orf54	0.859249
LRRC4B	0.858944
SEMA3A	0.858743
FIGNL2	0.858424
NOTCH4	0.858305
CMTM7	0.858202
ECM2	0.857469
BCL11A	0.856841
SNORD116	0.856379
KLK5	0.855821
GPR44	0.855637
VWF	0.855517
ARHGEF37	0.85528
HCG11	0.854402
KIF26A	0.853275
TMIE	0.852601
TUB	0.852397
GLI1	0.850727
NEDD9	0.850717
ERG	0.850699
GRAMD1C	0.850629
NES	0.8502
PPIEL	0.850197
OOEP	0.849953
PI15	0.849135
GRIP2	0.848859
GRASP	0.848008
FAM95B1	0.847344
ROBO4	0.847299
ZC3H12C	0.846563
LRP4	0.846079
SACS	0.845546
ZDBF2	0.844993
HOXD10	0.844739
GRIK1	0.844706
THSD7A	0.844683
ZFP36L2	0.844169
RFX6	0.844015
CRYBG3	0.841645
ICAM5	0.838855
CALML3	0.838406
ROR1	0.838402
DOC2B	0.838346
ACSBG2	0.837799
FLJ34503	0.837756
PTRF	0.837393
KLHL3	0.837335
ANXA8	0.836665
ZNF454	0.836387
ADD3	0.836315
PTGDS	0.836314
PTGIS	0.83574
EMX2OS	0.835263
XDH	0.834842
HUNK	0.834789
MIR17HG	0.834713
LRRC37A4	0.834646
RXRG	0.834247
HMGCS2	0.834207
GPR124	0.834083
SLC26A10	0.833552
SH3D19	0.833301
B3GALT2	0.833087
CYP26B1	0.832917
ZNF660	0.832254
ZNF521	0.832007
NDN	0.83165
PCDHB7	0.830655
ZNF354C	0.830548
C3orf50	0.830282
C4orf12	0.829694
TMEM22	0.829609
FBXL22	0.829261
TRPC1	0.828907
FGF7	0.828716
PPARGC1A	0.828285
ADAMTS18	0.827995
PKD2	0.827729
TPM2	0.82746
PKHD1	0.82696
CYP11A1	0.826359
C6orf105	0.824671
SRL	0.824592
UGT8	0.823916
PKNOX2	0.823715
PRSS50	0.823605
PTGER4	0.823226
EFEMP1	0.822889
EPHA7	0.822718
SNORD116	0.822559
KIF5A	0.822557
NR3C1	0.8223
GPR112	0.821647
NPR2	0.821029
COL28A1	0.82053
CD200	0.820475
DNAJC18	0.820256
PNLDC1	0.819613
MYC	0.819253
DPP4	0.818881
PCDHGB6	0.818846
MYH7B	0.818036
COL7A1	0.817763
CYP2U1	0.816915
MAS1L	0.816839
SELV	0.816503
MAP7D3	0.816395
HILS1	0.815789
TP73	0.815655
LOC342346	0.81543
NRG3	0.815317
TMEM90A	0.815207
AFF2	0.814867
MTMR9L	0.814364
LOC283174	0.81426
PCDHB18	0.814259
PPL	0.814181
RGL1	0.813836
FRMD3	0.81323
C1orf183	0.813075
CELF2	0.812354
IQCA1	0.812082
CYP3A7	0.811926
CMYA5	0.811709
NMT2	0.811542
FBLN5	0.811513
KLHL14	0.811408
AKR1C2	0.8112
ST8SIA1	0.810747
KLF5	0.809769
VIPR1	0.809448
FER1L5	0.808773
PRUNE2	0.808741
BMP6	0.808382
CACNB4	0.808013
TEK	0.807547
SLC6A14	0.806699
LCAT	0.806636
LGR4	0.806487
MGAT3	0.805104
ADAMTS3	0.804551
PGAP1	0.803673
CCDC36	0.803453
TEF	0.802783
TMOD2	0.802343
ASB12	0.801975
EHF	0.801679
AKAP2	0.799813
PTPN21	0.799731
PLP1	0.79907
KLF6	0.799035
CRHR2	0.798187
DLL1	0.797417
GABRE	0.797373
HERC2P2	0.797047
JAG2	0.796158
ANKRD45	0.796153
FAM184A	0.795557
KCNT1	0.795289
RGNEF	0.794771
SCAND3	0.79398
TRDN	0.793743
C17orf103	0.793174
COX7A1	0.792939
LOC257358	0.792798
C6orf59	0.792629
ZNF391	0.792408
LONRF3	0.7915
POU6F1	0.79142
GPR116	0.790355
BEND7	0.790045
ARHGAP26	0.790009
PYROXD2	0.789134
MAGEE2	0.788304
WDR27	0.787982
EPAS1	0.787552
DIXDC1	0.787013
GRIN2B	0.786522
PRKCA	0.786235
PGM5P2	0.785768
PABPC4L	0.785481
UTRN	0.784965
CCDC152	0.784681
MYL9	0.783151
CCDC82	0.782936
EMP1	0.782516
OR10A3	0.782414
SLCO1C1	0.782408
MGC16703	0.781893
SEPP1	0.781554
AOX1	0.781318
FBXO32	0.780907
OR2A1	0.780539
ESR2	0.780319
CNNM1	0.780251
RCBTB2	0.779911
TLL1	0.77986
CALCR	0.779677
PNPLA7	0.779334
SGCE	0.778951
KCNT2	0.7787
USP2	0.778061
MEIS1	0.777809
LAYN	0.777356
FLT4	0.777315
RHBDL3	0.776754
C2orf71	0.776226
ZNF99	0.775554
C14orf64	0.775259
CFL2	0.77518
MICAL3	0.774699
SLC2A9	0.774623
C19orf76	0.774098
ETS2	0.77383
ZFP37	0.773155
EDA	0.773055
GAS1	0.772483
FAM46B	0.772383
ARL10	0.772332
KIAA0754	0.772276
DZIP1L	0.772005
HCG2P7	0.771681
ZNF389	0.771354
ADRA2B	0.77123
USP6	0.770768
GPR113	0.770633
TCF7L2	0.770558
PPM1F	0.770403
CDH17	0.7702
EPHB6	0.769529
SLC25A34	0.768951
LOC728819	0.768182
ITPR1	0.768141
XKR5	0.767867
FAT1	0.767828
KRT74	0.76752
C3orf58	0.766829
CEP68	0.766725
FAM13AOS	0.766345
C11orf87	0.765011
PKIA	0.764622
ELANE	0.764366
SERPINB5	0.763691
GOLGA6L10	0.763277
EPHA2	0.763249
ABLIM1	0.762917
NCOA7	0.762421
GUCY1A3	0.762058
ITGA6	0.761972
RGAG4	0.761566
FEZ1	0.76122
CDC14A	0.761093
NODAL	0.760592
TENC1	0.760341
CDH5	0.759207
C9orf4	0.758311
LOC648740	0.757966
TGFA	0.757652
PLCB1	0.757345
LOC285205	0.757269
FLNC	0.75672
HRASLS5	0.756712
RFX2	0.756616
FERMT1	0.75594
KLHL30	0.755161
SHANK3	0.754666
SPTBN1	0.754597
C6orf186	0.754185
ZNF219	0.753795
P2RX6	0.753071
NCRNA00219	0.753035
KLHL21	0.7529
LOC283922	0.75256
LOC338758	0.752148
GIMAP6	0.751011
C6orf208	0.750797
TFCP2L1	0.750527
TANK	0.750263
ANKDD1A	0.749886
SPINK5	0.749417
PKDREJ	0.749211
AMOTL2	0.748643
NFAT5	0.74849
F8	0.748338
EEPD1	0.748199
GRID1	0.748136
MUCL1	0.747907
ATL1	0.747446
LOC644538	0.746036
FIGN	0.745875
KIAA1239	0.74576
SYNE1	0.745665
AKAP3	0.745072
DCHS2	0.744695
KLF8	0.743788
KLF11	0.742601
ELTD1	0.741541
DLC1	0.74132
HSPA12B	0.740865
LOC100128640	0.74045
BVES	0.739526
HEY2	0.73942
A2M	0.739229
TBX15	0.738951
ZNF157	0.738736
SEC1	0.738488
AVPR1A	0.737318
TACC1	0.737219
LPHN2	0.736632
DNAJB4	0.736002
LOC400931	0.735038
FOLH1	0.733356
C21orf63	0.733106
PPP1R15A	0.732572
LARP6	0.732173
SFRS13B	0.73212
ZCCHC24	0.731725
SV2A	0.731679
ACCS	0.731661
GOLGA8C	0.731626
EPHA4	0.731478
LOC100129726	0.730938
PRDM11	0.730922
INHBB	0.730827
NR5A2	0.730595
TCP11L2	0.72965
CACNA1C	0.729169
KLKB1	0.728663
PLD1	0.728466
ABCA13	0.728461
PDE1A	0.727882
SPTB	0.727676
MYOZ2	0.727494
GPR110	0.727144
INPP1	0.726401
MPL	0.726003
KLF2	0.725225
LOC201651	0.724911
FLJ22536	0.724286
CYP3A4	0.724178
TIPARP	0.723835
ADAMTS9	0.723666
MAP2K6	0.72356
ALS2CL	0.72317
GIMAP7	0.722035
AHNAK	0.721186
SATB1	0.720843
NEXN	0.720796
SDK2	0.720651
CSMD1	0.720552
GNRH1	0.720522
UTS2R	0.720441
MFSD4	0.720254
ZCCHC12	0.720159
C15orf52	0.719187
SNCG	0.718743
PRSS45	0.718475
APOBEC3C	0.718389
TFAP2C	0.718214
CLCNKB	0.717771
B3GNT3	0.717449
DZIP1	0.716108
CLIP3	0.716075
ATP4A	0.716039
ZSCAN12	0.715225
ST7OT1	0.71505
ZNF540	0.714973
ZNF167	0.714881
FOXO4	0.714765
TNN	0.714724
PCDHB4	0.714137
ERRFI1	0.713192
ANGPTL2	0.712983
PARD6G	0.712579
LYNX1	0.711346
PTPRM	0.711308
C1QTNF7	0.710984
LHFPL1	0.710871
FRZB	0.71075
BICC1	0.710507
CD302	0.710479
CPXM2	0.709918
EIF3L	0.70989
NCRNA00093	0.709556
COL27A1	0.709443
FLJ10357	0.708927
C10orf108	0.708805
SNORD116	0.708786
BEX2	0.708742
SIRPA	0.708545
ADAMTSL4	0.707856
LPAR6	0.707803
ACVR2A	0.707695
TGM5	0.706936
CSN3	0.706791
WHAMML1	0.706201
ZNF559	0.706188
NCRNA00162	0.705583
PCDHB19P	0.705178
TMEM200C	0.704968
SYNE2	0.704304
DPYD	0.70423
RBM46	0.704134
C6orf204	0.703744
NKX2	0.703161
LOC100240735	0.703078
HYAL1	0.702479
P2RY14	0.702365
EHD2	0.702304
IL28RA	0.702044
MXI1	0.700872
C20orf194	0.700795
PECAM1	0.70053
TGFB1I1	0.700196
DNAH1	0.699287
PLB1	0.698711
NLRP1	0.69867
RAX2	0.698658
TMEM108	0.698515
EPB41L2	0.698069
IGF2AS	0.697648
KLHL32	0.697131
GAS2L2	0.696585
KCNIP4	0.696176
RPL23AP32	0.69608
SAV1	0.696068
MAPKBP1	0.695764
GEFT	0.695472
BMPER	0.693965
GRIN2A	0.693925
C2orf84	0.693397
ROPN1	0.692552
NTN4	0.692019
KPNA5	0.691508
PVRL1	0.691284
C10orf105	0.690298
TAS2R4	0.689799
DFNB59	0.689549
CELF5	0.689399
CYP7A1	0.689336
ZNF699	0.688991
FGD4	0.688882
TMEM195	0.688856
ZNF658	0.688722
SEC31B	0.688444
SMTNL2	0.688043
TNNI3K	0.687982
CCDC85A	0.68792
PCSK5	0.687484
MCAM	0.687114
C1orf126	0.686527
ZNF471	0.686492
RNPC3	0.68649
GFRA2	0.68518
ALDOC	0.68514
C6orf201	0.685046
DUSP26	0.684791
MGLL	0.684607
EHD3	0.684493
CLCN1	0.68428
NPFF	0.684046
GPR142	0.683763
PURG	0.683678
SPATA18	0.683676
EZH1	0.683547
CAB39L	0.683234
CCDC68	0.682874
CLEC10A	0.682768
MAOB	0.682102
SCPEP1	0.681818
LOC728723	0.680735
MRVI1	0.679808
STON1	0.679514
B4GALT6	0.679326
GABRB1	0.678645
LOC400927	0.6782
GNG2	0.678192
NECAB1	0.678167
TLN2	0.677502
GJC2	0.677412
TLE2	0.67669
KLHL10	0.676487
SERPINF2	0.676327
MFGE8	0.675623
CFTR	0.675619
OLFML2A	0.675385
LBH	0.675008
RMST	0.674984
MBNL3	0.674781
AKR1C3	0.673108
GOLGA9P	0.672712
FRMPD1	0.672706
USP31	0.671912
ST5	0.670823
FOXN3	0.670677
SLC1A7	0.670669
CLTCL1	0.670545
C13orf15	0.669713
CNRIP1	0.669664
RAG1	0.669629
HAAO	0.669436
MAGI1	0.66822
DCST2	0.667442
MPDZ	0.667085
MYO15B	0.666929
TFPI2	0.666344
CDH13	0.666289
GIMAP5	0.665983
MGP	0.665843
LRRC18	0.6657
TAS1R1	0.665563
CLCN6	0.665435
PHLDA1	0.665431
IRS2	0.665218
KIAA1529	0.664466
TTBK2	0.664405
SLC9A9	0.664306
GPX2	0.664185
PKP1	0.664171
SLC14A1	0.663965
MTMR8	0.663922
LOC144571	0.66375
CSDAP1	0.662424
PROM1	0.662367
AIF1L	0.662162
UNC13C	0.661943
CLEC14A	0.661745
PLLP	0.661118
HAND2	0.660966
TBX18	0.660615
LPPR4	0.66044
PDE8B	0.660281
SLC5A9	0.660211
C5orf41	0.659254
CSN1S1	0.658841
LOC401463	0.658413
PCNX	0.658323
FAM89A	0.657725
FAM129A	0.65724
IL20RA	0.657227
HOXA1	0.656394
PPARA	0.656314
BNC1	0.656091
ICAM2	0.656062
ANKAR	0.655968
LOC401093	0.655963
UST	0.655651
CDNF	0.65551
MAGED4B	0.65548
HOXD9	0.655357
BZRAP1	0.655224
FAM43A	0.654926
TAS2R5	0.654218
KLHL2	0.654194
SHF	0.654139
MYRIP	0.654085
CXCR2	0.653805
NCRNA00182	0.653142
LYSMD4	0.653053
PLA2G4A	0.652589
KCNN1	0.652496
PRR4	0.6522
KLHDC1	0.652034
GLTSCR2	0.651685
PYGO1	0.650606
DOCK11	0.650516
RADIL	0.650282
TMPRSS5	0.649567
HEPACAM2	0.649452
MCTP1	0.649344
NUDT7	0.648471
FNDC4	0.648348
NYNRIN	0.648317
C7orf31	0.647889
UTS2D	0.647457
C19orf69	0.647456
MYO9A	0.647232
CLIC2	0.646859
EYA2	0.646678
RPS6KA3	0.646676
CYP46A1	0.646647
FBXW7	0.646138
WBP2NL	0.645419
GAS6	0.644991
GPR125	0.644794
NRN1L	0.644763
SYT2	0.644589
C21orf129	0.644529
OTC	0.644515
TTC23	0.644421
TPPP2	0.644314
C14orf132	0.643413
SHROOM4	0.643002
ZNF37B	0.642327
SASH1	0.641122
ZNF132	0.641004
SLC6A15	0.640507
TNNT3	0.64034
YAP1	0.640034
LMO2	0.639908
CLEC9A	0.639841
NCRNA00204B	0.639528
C16orf89	0.638978
ADCY5	0.638526
GIMAP1	0.638229
GCK	0.637602
ARHGEF6	0.637513
C6orf195	0.637397
SYCE1L	0.637356
ARHGEF10	0.636867
OR2A9P	0.636667
DNAH2	0.635959
RAB6B	0.635554
FAM122A	0.635455
LOC91316	0.635001
RYR1	0.634733
IL22RA2	0.634341
TSSK3	0.63388
CYGB	0.633742
KCNJ13	0.633134
MLL	0.633027
LOC400804	0.633013
NFKBIZ	0.632676
WBSCR17	0.632495
FAM82A1	0.632373
MAP1B	0.631868
WNT5B	0.631794
C6orf163	0.6311
POPDC2	0.630668
CCNB1IP1	0.630601
PCDHGA5	0.6303
RNF128	0.629831
TSSK4	0.629767
PADI2	0.629678
MBNL2	0.629585
OR5K2	0.629162
GATS	0.629005
LOC158376	0.628977
KALRN	0.628853
ZCCHC11	0.628694
DOK5	0.628123
RAD51L1	0.627463
CCDC50	0.626876
LOC148145	0.626458
MEF2C	0.625648
ZNF835	0.625487
GALNTL1	0.624674
AFP	0.624573
TTLL10	0.624242
DAAM2	0.623841
ARGLU1	0.623811
LOC650623	0.623743
LAMB2L	0.623628
SEMA3E	0.622867
TIE1	0.622655
RAB9B	0.622355
ANKRD6	0.621854
FTMT	0.621144
SLC26A5	0.621117
C1orf115	0.62109
HOXA10	0.620192
TMEM47	0.620172
SLC16A4	0.620022
FAM166B	0.619533
ZNF774	0.619439
C18orf16	0.619213
DIO3OS	0.619196
CGNL1	0.619005
LINGO2	0.618907
RNF125	0.617685
LOC100128288	0.617472
CAT	0.617082
AMIGO2	0.615899
BMS1P5	0.615583
STAT5A	0.61499
RASD1	0.614839
NR2F1	0.614461
STXBP6	0.61439
C17orf51	0.614112
STAC	0.613994
CALCOCO1	0.613795
SLC34A2	0.613704
KCNN4	0.613512
GPR34	0.613009
CTTNBP2	0.612294
AHDC1	0.612209
GRM6	0.612181
RNF145	0.611742
WEE1	0.611628
PRSS16	0.611578
MECOM	0.611291
USP53	0.609919
TMEM74	0.609338
KIAA1671	0.608749
NAP1L3	0.608275
SLC25A37	0.608054
NLRP14	0.608024
CROCCL2	0.60709
FAM135A	0.606799
UBL4B	0.60582
SCARA3	0.605458
OTUD3	0.604215
XIST	0.604027
SHPRH	0.603605
P2RY13	0.602495
FAM182B	0.602453
LIMS3	0.602449
CCND2	0.602133
FMOD	0.602131
CD1C	0.602124
ITGB8	0.602074
NT5DC3	0.601947
TPPP	0.601782
STXBP1	0.601269
RBMS2	0.601132
ITGB4	0.600482
KCTD8	0.600315
DPF3	0.600223
RASAL1	0.599927
SKAP2	0.599815
FAM7A3	0.599483
C4orf38	0.59945
CDH26	0.599298
C9orf3	0.599255
FERMT2	0.599115
C1QTNF2	0.598908
MEST	0.598314
KLF10	0.598026
C21orf88	0.597644
ANTXR2	0.597639
FAM124B	0.59683
ARHGAP36	0.596621
SYNPO	0.596466
ANO4	0.596351
PER3	0.596305
PHF17	0.596179
ID1	0.59602
FAM66C	0.595902
LRAT	0.595674
PCDHB3	0.59486
LDB3	0.594475
C9orf130	0.594408
PAR1	0.594302
IPW	0.59424
SDC3	0.593696
C9orf144B	0.593655
psiTPTE22	0.593519
ZNF33B	0.593358
ASB1	0.593318
LOC100127888	0.593317
C20orf165	0.593095
SLITRK5	0.59269
CYP7B1	0.592688
GABBR1	0.592477
KLK11	0.592334
X	0.592158
ZC4H2	0.592001
PLTP	0.591189
GLI2	0.590922
LOC100132707	0.590126
LOC654342	0.589107
SUGT1L1	0.589002
RPS6KA5	0.588972
EPDR1	0.588698
FAM131B	0.588638
LY6G5B	0.588162
BCL6	0.587808
AFAP1L2	0.586903
ARHGAP24	0.58667
LOC389705	0.586534
CDC42EP3	0.586479
PRINS	0.586442
TULP2	0.586126
PARD3B	0.585977
SEC16B	0.585968
CHD9	0.585818
PRICKLE2	0.585593
MFNG	0.585294
LOC100131434	0.585249
TCF7L1	0.584792
ANKRD36	0.584444
COL4A4	0.584016
RASA4	0.583821
TPTE2P3	0.5838
ZNF561	0.583519
ADAM11	0.583128
CRY2	0.582895
CC2D2A	0.58283
GOLGA7B	0.58282
KLRB1	0.582802
PRTFDC1	0.582639
HDAC4	0.582588
SEMA3C	0.58251
FGFBP1	0.582384
ARL4C	0.582376
GABRG1	0.581729
BDH2	0.581237
C12orf68	0.581028
ZMAT3	0.580588
LPIN1	0.580409
FTO	0.579829
CCNL1	0.57966
SLC27A1	0.579433
TRIM68	0.578845
TRIM9	0.578682
MSRA	0.577922
SAMD4A	0.577807
PDZRN3	0.577763
RFTN2	0.577669
SETBP1	0.577349
NOS1AP	0.577044
HTR4	0.576883
STAT5B	0.576547
RNF112	0.57643
[truncated: 3,553 more rows]
